# Supplementary material for: Gut microbial features and dietary fiber intake predict gut microbiota response to resistant starch supplementation
Source: Gut Microbes. 2024 Jun 24;16(1):2367301. doi: 10.1080/19490976.2024.2367301 (PMC11197919; doi:10.1080/19490976.2024.2367301)
Supplement: Supplemental Material [file KGMI_A_2367301_SM8723.zip]

Archive with 6 entries (6 files):
- Figure S1.eps
- Figure S2.eps
- Figure S3.eps
- Figure S4.eps
- Figure S5.eps
- Supplemental tables 20240417.docx
